# Supplementary material for: Resistance training reduced luteinising hormone levels in postmenopausal women in a substudy of a randomised controlled clinical trial: A clue to how resistance training reduced vasomotor symptoms
Source: PLoS One. 2022 May 26;17(5):e0267613. doi: 10.1371/journal.pone.0267613 (PMC9135255; doi:10.1371/journal.pone.0267613)
Supplement: S1 Data — (XLSX) [file pone.0267613.s003.xlsx]

## Sheet: FSH_LH raw data
PatientID	Patient_typ	FSH_BL	FSH_15v	LH_BL	LH_15v	Compliance
1	2	72.29	74.88	32.68	29.98	1
2	2	88.26		41.01
3	1	71.52	58.66	19.27	13.37
4	1	83.57		31.18
5	2	53.35	48.62	23.55	24.54	0
6	1	56.72	54.29	18.1	18.42
7	1	138.1	129.1	72.35	69.59
8	2	61.4	58.36	39.22	35.27	0
9	2	55.96	76.76	39.86	58.51	0
10	1	71.45	71.13	31.35	24.54
11	1	56.33	59.13	30.31	34.64
12	2	41.1	52.49	25.08	26.93	0
13	1	134.9	129.5	52.07	53.86
14	2	47.06		26.2		1
15	1	21.2	48.46	20.87	24.73
16	2	48.85	63.72	30.19	34.75	0
17	2	73.18	69.87	45.69	41.69	1
18	1	48.85	63.72	30.19	34.75
19	2	100.8		43.23
20	1	71.61	73.05	45.51	47.96
21	2	77.5	89.16	31.1	35.13	0
22	1	99.85	107	43.99	59.02
23	1	90.81		56.95
24	2	45.45	39.91	43.18	35.2	1
25	2	82.59	73.15	56.49	49.35	1
26	1	119.8	116.1	40.98	47.72
27	2	36.63	47.75	45.55	34.9	1
28	1	106.8	98.93	42.03	42.04
29	1	190	190	57.13	59.63
30	2	87.33		54.91
31	2	80.71	74.05	35.77	38.99	1
32	1	101.6	96.66	60.5	66.25
33	1	91.47	51.8	42.96	31.25
34	1	41.4	65.81	20.38	34.46
35	2	117.8	106.1	75.35	69.46	0
36	2	75.08	69.52	60.21	63.91	1
37	2	76.21	24.53	41.33	7.25	1
38	1	27.54	81.75	8.51	34.34
39	2	63.06	57.71	36.59	38.36	1
40	1	31.97	54.66	23.65	36.61
41	1	98.63	136.6	40.54	60.71
42	2	48.81	46.44	25.56	22.41	1
43	2	102.4	103.1	45.28	40.74	1
44	1	102.9	100.3	43.26	36.52
45	1	74.86	89.37	37.9	47.45
46	1	76.54	76.93	43.66	44.81
47	2	46.43	64.37	26.57	23.72	1
48	2	63.08	62.77	25.49	25.94	1
49	1	95.41	92.59	45.05	31.31
50	2	39.78		75.94
51	2	56.07	60.44	32.44	39.12	1
52	1
53	1	144	148.6	76.04	74.88
54	2	48.63	43	22.27	17.94	0
55	1	97.48	72.27	49.22	39.49
56	2	53.2		28
57	1	79.84	68.37	35.64	39.91
58	1	28.4	31.48	20.31	22.08
59	2	42.63		19.82		1
60	2	61.29	65.68	40.55	41.57	0
61	2	69.99	68.7	30.56	32.2	0
62	2	97.36	112.1	62.84	65.75	0
63	1	81.29	97.56	45.71	52.62
64	1	58.92	59.08	35.02	34.38
65	2	37.74	60.85	28.54	52.82	1
